# Supplementary material for: Construction of a Ternary Composite Colloidal Structure of Zein/Soy Protein Isolate/Sodium Carboxymethyl Cellulose to Deliver Curcumin and Improve Its Bioavailability
Source: Foods. 2023 Jul 13;12(14):2692. doi: 10.3390/foods12142692 (PMC10379602; doi:10.3390/foods12142692)
Supplement: Supplementary file 1 [file foods-12-02692-s001.zip]

Archive with 1 entries (1 files):
- foods-2438731-supplementary.pdf
